# Supplementary material for: ChromoMapper: a new tool to quickly compare large genome assemblies
Source: Bioinform Adv. 2026 Jan 9;6(1):vbag005. doi: 10.1093/bioadv/vbag005 (PMC12947579; doi:10.1093/bioadv/vbag005)
Supplement: vbag005_Supplementary_Data [file vbag005_supplementary_data.zip]

Archive with 11 entries (10 files):
- SupplementaryMaterial/
- SupplementaryMaterial/SupFile2-contigsonchrs.html
- __MACOSX/SupplementaryMaterial/._SupFile2-contigsonchrs.html
- SupplementaryMaterial/SupFile3-gapsonchrs.html
- __MACOSX/SupplementaryMaterial/._SupFile3-gapsonchrs.html
- SupplementaryMaterial/SupFile1-mappedblocks.html
- __MACOSX/SupplementaryMaterial/._SupFile1-mappedblocks.html
- SupplementaryMaterial/SupFile4-chr22.html
- __MACOSX/SupplementaryMaterial/._SupFile4-chr22.html
- SupplementaryMaterial/Supplementary Material.pdf
- __MACOSX/SupplementaryMaterial/._Supplementary Material.pdf
